# Supplementary material for: The Morphological Diversity of Dragon Lacewing Larvae (Nevrorthidae, Neuroptera) Changed More over Geological Time Scales Than Anticipated
Source: Insects. 2023 Sep 6;14(9):749. doi: 10.3390/insects14090749 (PMC10649721; doi:10.3390/insects14090749)
Supplement: Supplementary file 1 [file insects-14-00749-s001.zip]

Archive with 29 entries (26 files):
- Supplement Mengel/
- Supplement Mengel/S1.txt
- __MACOSX/
- __MACOSX/Supplement Mengel/
- __MACOSX/Supplement Mengel/._S1.txt
- Supplement Mengel/S10.pdf
- Supplement Mengel/S11.txt
- Supplement Mengel/S12.pdf
- Supplement Mengel/S13.txt
- Supplement Mengel/S14.pdf
- __MACOSX/Supplement Mengel/._S14.pdf
- Supplement Mengel/S15.txt
- Supplement Mengel/S16.pdf
- __MACOSX/Supplement Mengel/._S16.pdf
- Supplement Mengel/S17.txt
- Supplement Mengel/S18.pdf
- __MACOSX/Supplement Mengel/._S18.pdf
- Supplement Mengel/S19.txt
- Supplement Mengel/S2.pdf
- Supplement Mengel/S20.pdf
- __MACOSX/Supplement Mengel/._S20.pdf
- Supplement Mengel/S21.zip
- Supplement Mengel/S3.txt
- Supplement Mengel/S4.pdf
- Supplement Mengel/S5.txt
- Supplement Mengel/S6.pdf
- Supplement Mengel/S7.txt
- Supplement Mengel/S8.pdf
- Supplement Mengel/S9.txt
