# Supplementary material for: The Morphological Diversity of Dragon Lacewing Larvae (Nevrorthidae, Neuroptera) Changed More over Geological Time Scales Than Anticipated
Source: Insects. 2023 Sep 6;14(9):749. doi: 10.3390/insects14090749 (PMC10649721; doi:10.3390/insects14090749)
Supplement: Supplementary file 1 [file insects-14-00749-s001.zip › Supplement Mengel/S1.txt]

[Analysis Information]

Results File : C:\Users\User\Documents\Simon\Uni\LMU\Master\Masterarbeit\Nevrothidae\aktuelle_Outlines\Analyse\01\Head+Stylet.pcr
Analyzed NEF File : C:\Users\User\Documents\Simon\Uni\LMU\Master\Masterarbeit\Nevrothidae\aktuelle_Outlines\Analyse\01\Head+Stylet.nef
Title of NEF File Data : 
Analyzed Date : Wed Mar 15 10:50:13 2023
Method of Analysis : Covariance
Number of Data : 67
Number of Harmonics : 20
Number of Analyzed Harmonics : 20
Constant Coefficient(s) : a1 b1 c1 
Number of Principal Components : 57
( = Number of Analyzed Coefficients (NAC) )
Number of Effective Principal Components : 4
( = Number of Principal Components whose proportion is larger than 1 / NAC )
Analyzed Coefficients : a2 b2 c2 a3 b3 c3 a4 b4 c4 a5 b5 c5 a6 b6 c6 a7 b7 c7 a8 b8 c8 a9 b9 c9 a10 b10 c10 a11 b11 c11 a12 b12 c12 a13 b13 c13 a14 b14 c14 a15 b15 c15 a16 b16 c16 a17 b17 c17 a18 b18 c18 a19 b19 c19 a20 b20 c20 

[Mean of Coefficients]

		a             	b             	c             	d             
	1	 1,000000E+000	 1,192311E-018	-8,506666E-018	 1,939291E-001
	2	-2,434688E-002	-9,343891E-002	 2,296272E-002	-8,944468E-002
	3	 1,351333E-001	-2,772093E-002	 1,211144E-002	 1,705681E-002
	4	 1,421397E-002	-4,283691E-005	 4,246375E-002	-1,255662E-002
	5	 1,576815E-002	 6,526428E-003	 4,707037E-003	 1,093053E-002
	6	-1,133617E-002	-9,613749E-003	 1,290646E-002	-1,125138E-002
	7	 1,127177E-002	-1,199859E-002	 2,555746E-003	-1,647480E-003
	8	 4,693475E-003	-2,483677E-003	 1,155531E-002	-6,394492E-003
	9	 4,430756E-003	 1,702580E-003	 3,727775E-003	-6,557424E-004
	10	-3,896225E-003	 1,219505E-003	 4,416156E-003	-3,850625E-003
	11	-5,717100E-004	-3,784264E-003	 1,112939E-003	-6,099527E-004
	12	 3,645837E-004	-1,994807E-003	 3,002992E-003	-2,916999E-003
	13	 1,944596E-003	-7,354235E-004	 8,896955E-004	-8,540837E-004
	14	-5,299040E-004	 1,499440E-003	 1,269794E-003	-1,940766E-003
	15	-9,461004E-004	-8,326172E-004	 4,180922E-004	-3,099058E-004
	16	-6,146123E-004	-4,383268E-004	 9,298575E-004	-1,375623E-003
	17	 4,709483E-004	-8,426160E-004	 1,269372E-004	-5,034402E-004
	18	 2,346930E-004	 6,047594E-004	 1,186345E-004	-7,526791E-004
	19	-2,051829E-004	-1,342534E-004	 1,006168E-004	-3,121449E-005
	20	-3,404305E-004	 3,324081E-004	 1,235260E-004	-6,378566E-004

[Std of Coefficients]

		a             	b             	c             	d             
	1	Constant      	Constant      	Constant      	 4,020765E-002
	2	 2,475785E-002	 7,704936E-002	 1,648391E-002	 2,193891E-002
	3	 2,405898E-002	 2,450951E-002	 1,735779E-002	 1,744153E-002
	4	 1,337308E-002	 8,893689E-003	 1,629742E-002	 9,691671E-003
	5	 1,385333E-002	 1,155188E-002	 1,032541E-002	 1,089848E-002
	6	 1,397840E-002	 1,414969E-002	 6,545762E-003	 5,993420E-003
	7	 8,386054E-003	 1,023079E-002	 6,962819E-003	 7,770162E-003
	8	 6,466944E-003	 7,774784E-003	 6,229004E-003	 6,379326E-003
	9	 6,719906E-003	 6,638514E-003	 4,640363E-003	 6,759578E-003
	10	 6,374084E-003	 4,986884E-003	 2,596475E-003	 3,968836E-003
	11	 4,572387E-003	 4,815542E-003	 3,985714E-003	 3,958654E-003
	12	 3,883030E-003	 3,864812E-003	 2,927862E-003	 3,317369E-003
	13	 3,452012E-003	 3,748188E-003	 3,361489E-003	 3,065527E-003
	14	 3,298025E-003	 2,645693E-003	 1,990141E-003	 2,498208E-003
	15	 2,111385E-003	 2,401364E-003	 2,631562E-003	 2,263147E-003
	16	 2,396491E-003	 1,863303E-003	 1,378182E-003	 2,128773E-003
	17	 1,775241E-003	 2,252885E-003	 2,074402E-003	 1,578870E-003
	18	 1,696656E-003	 1,289772E-003	 1,383805E-003	 1,689745E-003
	19	 1,091535E-003	 1,287806E-003	 1,711661E-003	 1,385643E-003
	20	 1,386335E-003	 1,156544E-003	 1,062205E-003	 1,479886E-003

[Eigenvalue and Proportion]

		Eigenvalue	Proportion(%)	Cumulative(%)	> 1/57
	Prin1	 7,112598E-003	       68,0064	       68,0064	*
	Prin2	 2,001613E-003	       19,1382	       87,1446	*
	Prin3	 4,332231E-004	        4,1422	       91,2868	*
	Prin4	 3,353206E-004	        3,2061	       94,4929	*
	Prin5	 1,222814E-004	        1,1692	       95,6621	
	Prin6	 8,831883E-005	        0,8445	       96,5065	
	Prin7	 7,522427E-005	        0,7192	       97,2258	
	Prin8	 5,881376E-005	        0,5623	       97,7881	
	Prin9	 4,576100E-005	        0,4375	       98,2257	
	Prin10	 3,930967E-005	        0,3759	       98,6015	
	Prin11	 2,847613E-005	        0,2723	       98,8738	
	Prin12	 2,106207E-005	        0,2014	       99,0752	
	Prin13	 1,660870E-005	        0,1588	       99,2340	
	Prin14	 1,216547E-005	        0,1163	       99,3503	
	Prin15	 1,065575E-005	        0,1019	       99,4522	
	Prin16	 8,929065E-006	        0,0854	       99,5376	
	Prin17	 8,080174E-006	        0,0773	       99,6148	
	Prin18	 6,764500E-006	        0,0647	       99,6795	
	Prin19	 5,062409E-006	        0,0484	       99,7279	
	Prin20	 4,800267E-006	        0,0459	       99,7738	
	Prin21	 4,475808E-006	        0,0428	       99,8166	
	Prin22	 3,474093E-006	        0,0332	       99,8498	
	Prin23	 2,478309E-006	        0,0237	       99,8735	
	Prin24	 2,125489E-006	        0,0203	       99,8938	
	Prin25	 2,000575E-006	        0,0191	       99,9130	
	Prin26	 1,549089E-006	        0,0148	       99,9278	
	Prin27	 1,183159E-006	        0,0113	       99,9391	
	Prin28	 9,601238E-007	        0,0092	       99,9483	
	Prin29	 8,322911E-007	        0,0080	       99,9562	
	Prin30	 7,708000E-007	        0,0074	       99,9636	
	Prin31	 7,249031E-007	        0,0069	       99,9705	
	Prin32	 4,576976E-007	        0,0044	       99,9749	
	Prin33	 4,430577E-007	        0,0042	       99,9791	
	Prin34	 3,896082E-007	        0,0037	       99,9829	
	Prin35	 3,594566E-007	        0,0034	       99,9863	
	Prin36	 2,644690E-007	        0,0025	       99,9888	
	Prin37	 2,149299E-007	        0,0021	       99,9909	
	Prin38	 2,123789E-007	        0,0020	       99,9929	
	Prin39	 1,444166E-007	        0,0014	       99,9943	
	Prin40	 1,330343E-007	        0,0013	       99,9956	
	Prin41	 8,574948E-008	        0,0008	       99,9964	
	Prin42	 7,427922E-008	        0,0007	       99,9971	
	Prin43	 6,856533E-008	        0,0007	       99,9977	
	Prin44	 4,615138E-008	        0,0004	       99,9982	
	Prin45	 4,081942E-008	        0,0004	       99,9986	
	Prin46	 3,335045E-008	        0,0003	       99,9989	
	Prin47	 2,892756E-008	        0,0003	       99,9992	
	Prin48	 2,528260E-008	        0,0002	       99,9994	
	Prin49	 1,743772E-008	        0,0002	       99,9996	
	Prin50	 1,323240E-008	        0,0001	       99,9997	
	Prin51	 9,282752E-009	        0,0001	       99,9998	
	Prin52	 8,015860E-009	        0,0001	       99,9999	
	Prin53	 6,157842E-009	        0,0001	       99,9999	
	Prin54	 3,651063E-009	        0,0000	      100,0000	
	Prin55	 2,598102E-009	        0,0000	      100,0000	
	Prin56	 6,892454E-010	        0,0000	      100,0000	
	Prin57	 4,396697E-011	        0,0000	      100,0000	

	Total Variance :	1,045873E-002
