# Supplementary material for: The Morphological Diversity of Dragon Lacewing Larvae (Nevrorthidae, Neuroptera) Changed More over Geological Time Scales Than Anticipated
Source: Insects. 2023 Sep 6;14(9):749. doi: 10.3390/insects14090749 (PMC10649721; doi:10.3390/insects14090749)
Supplement: Supplementary file 1 [file insects-14-00749-s001.zip › Supplement Mengel/S11.txt]

[Analysis Information]

Results File : C:\Users\User\Documents\Simon\Uni\LMU\Master\Masterarbeit\Nevrothidae\aktuelle_Outlines\Analyse\06\head pt stylet.pcr
Analyzed NEF File : C:\Users\User\Documents\Simon\Uni\LMU\Master\Masterarbeit\Nevrothidae\aktuelle_Outlines\Analyse\06\head pt stylet.nef
Title of NEF File Data : 
Analyzed Date : Wed Mar 15 12:04:32 2023
Method of Analysis : Covariance
Number of Data : 51
Number of Harmonics : 20
Number of Analyzed Harmonics : 20
Constant Coefficient(s) : a1 b1 c1 
Number of Principal Components : 57
( = Number of Analyzed Coefficients (NAC) )
Number of Effective Principal Components : 6
( = Number of Principal Components whose proportion is larger than 1 / NAC )
Analyzed Coefficients : a2 b2 c2 a3 b3 c3 a4 b4 c4 a5 b5 c5 a6 b6 c6 a7 b7 c7 a8 b8 c8 a9 b9 c9 a10 b10 c10 a11 b11 c11 a12 b12 c12 a13 b13 c13 a14 b14 c14 a15 b15 c15 a16 b16 c16 a17 b17 c17 a18 b18 c18 a19 b19 c19 a20 b20 c20 

[Mean of Coefficients]

		a             	b             	c             	d             
	1	 1,000000E+000	 8,575824E-019	-3,538886E-018	 1,195824E-001
	2	-2,439152E-002	 1,545132E-003	-2,370124E-002	-1,717459E-002
	3	 9,672051E-002	-3,958838E-002	 1,887400E-002	 2,223548E-002
	4	 3,801223E-003	-1,436265E-002	 5,240447E-004	-3,658591E-002
	5	 4,100806E-002	-1,738086E-002	 6,717982E-003	 1,576148E-002
	6	 7,597605E-003	 1,637021E-003	 8,836540E-003	-1,236594E-002
	7	 1,688485E-002	-1,991474E-003	 5,372376E-003	 1,038286E-002
	8	 5,389330E-004	 1,465352E-003	 6,624166E-003	-6,178402E-003
	9	 2,019081E-003	-1,659806E-003	 3,580295E-003	 1,942823E-003
	10	-1,433741E-004	-7,338913E-005	 5,766105E-004	-3,456465E-003
	11	 9,941611E-004	-3,130915E-003	 4,226922E-003	 2,706178E-003
	12	 1,321413E-003	-1,945277E-003	 1,203318E-003	-4,327687E-003
	13	 7,045112E-004	-2,362627E-003	 1,448232E-003	 4,697892E-004
	14	 1,720239E-003	-7,764041E-004	 7,977931E-004	-1,721358E-003
	15	 6,526718E-004	-2,917082E-004	 2,376432E-003	 4,030122E-005
	16	 1,325264E-003	-3,232039E-004	 6,050682E-004	-1,524496E-003
	17	-5,315426E-004	 1,447809E-004	 1,148253E-003	-2,802647E-004
	18	 6,676977E-004	-2,962001E-004	 1,018028E-006	-6,700790E-004
	19	-6,143183E-004	-8,652353E-005	 1,036977E-003	-1,109009E-004
	20	 3,479966E-004	-4,457606E-004	 3,053033E-004	-5,590079E-004

[Std of Coefficients]

		a             	b             	c             	d             
	1	Constant      	Constant      	Constant      	 4,363119E-002
	2	 2,335655E-002	 2,965789E-002	 1,395152E-002	 1,930246E-002
	3	 9,450791E-003	 2,381868E-002	 7,997733E-003	 1,197218E-002
	4	 1,010564E-002	 1,836512E-002	 1,108983E-002	 8,516808E-003
	5	 6,936126E-003	 1,276790E-002	 9,682595E-003	 9,906417E-003
	6	 6,347521E-003	 6,585661E-003	 8,299027E-003	 4,786987E-003
	7	 1,023349E-002	 4,741570E-003	 6,755798E-003	 5,460791E-003
	8	 6,677985E-003	 4,874650E-003	 5,029480E-003	 4,871355E-003
	9	 5,162472E-003	 5,199100E-003	 4,007206E-003	 4,693664E-003
	10	 5,012131E-003	 4,771015E-003	 4,098835E-003	 4,089138E-003
	11	 3,513473E-003	 4,615697E-003	 3,063600E-003	 3,731611E-003
	12	 3,638240E-003	 3,365374E-003	 2,861757E-003	 3,693784E-003
	13	 3,123089E-003	 4,017664E-003	 2,552259E-003	 2,608986E-003
	14	 2,445446E-003	 2,972414E-003	 2,448789E-003	 3,103821E-003
	15	 2,700817E-003	 2,506520E-003	 2,352901E-003	 2,399987E-003
	16	 2,229565E-003	 2,182225E-003	 2,411721E-003	 2,287725E-003
	17	 1,919511E-003	 2,215317E-003	 1,782459E-003	 2,089177E-003
	18	 1,822606E-003	 1,765246E-003	 1,610737E-003	 2,002274E-003
	19	 1,597484E-003	 1,642708E-003	 1,542850E-003	 1,578932E-003
	20	 1,425463E-003	 1,721320E-003	 1,287687E-003	 1,615514E-003

[Eigenvalue and Proportion]

		Eigenvalue	Proportion(%)	Cumulative(%)	> 1/57
	Prin1	 2,192242E-003	       55,3616	       55,3616	*
	Prin2	 7,350804E-004	       18,5633	       73,9249	*
	Prin3	 2,674765E-004	        6,7547	       80,6796	*
	Prin4	 2,070196E-004	        5,2280	       85,9075	*
	Prin5	 1,200315E-004	        3,0312	       88,9388	*
	Prin6	 7,600596E-005	        1,9194	       90,8582	*
	Prin7	 6,697064E-005	        1,6912	       92,5494	
	Prin8	 6,077998E-005	        1,5349	       94,0843	
	Prin9	 4,529426E-005	        1,1438	       95,2281	
	Prin10	 3,622275E-005	        0,9147	       96,1429	
	Prin11	 2,806025E-005	        0,7086	       96,8515	
	Prin12	 1,958868E-005	        0,4947	       97,3462	
	Prin13	 1,682507E-005	        0,4249	       97,7711	
	Prin14	 1,554408E-005	        0,3925	       98,1636	
	Prin15	 1,185217E-005	        0,2993	       98,4629	
	Prin16	 1,074164E-005	        0,2713	       98,7342	
	Prin17	 9,311433E-006	        0,2351	       98,9693	
	Prin18	 7,349426E-006	        0,1856	       99,1549	
	Prin19	 5,762505E-006	        0,1455	       99,3005	
	Prin20	 4,719231E-006	        0,1192	       99,4196	
	Prin21	 3,901891E-006	        0,0985	       99,5182	
	Prin22	 3,257090E-006	        0,0823	       99,6004	
	Prin23	 2,931508E-006	        0,0740	       99,6744	
	Prin24	 2,511451E-006	        0,0634	       99,7379	
	Prin25	 2,289090E-006	        0,0578	       99,7957	
	Prin26	 1,356216E-006	        0,0342	       99,8299	
	Prin27	 1,195057E-006	        0,0302	       99,8601	
	Prin28	 1,010094E-006	        0,0255	       99,8856	
	Prin29	 8,221712E-007	        0,0208	       99,9064	
	Prin30	 7,801004E-007	        0,0197	       99,9261	
	Prin31	 5,918645E-007	        0,0149	       99,9410	
	Prin32	 4,741929E-007	        0,0120	       99,9530	
	Prin33	 4,180011E-007	        0,0106	       99,9636	
	Prin34	 2,958238E-007	        0,0075	       99,9710	
	Prin35	 2,586982E-007	        0,0065	       99,9776	
	Prin36	 2,010985E-007	        0,0051	       99,9826	
	Prin37	 1,652528E-007	        0,0042	       99,9868	
	Prin38	 1,355189E-007	        0,0034	       99,9902	
	Prin39	 1,118512E-007	        0,0028	       99,9931	
	Prin40	 8,159538E-008	        0,0021	       99,9951	
	Prin41	 5,365408E-008	        0,0014	       99,9965	
	Prin42	 3,913121E-008	        0,0010	       99,9975	
	Prin43	 3,410622E-008	        0,0009	       99,9983	
	Prin44	 2,915446E-008	        0,0007	       99,9991	
	Prin45	 1,835390E-008	        0,0005	       99,9995	
	Prin46	 9,614941E-009	        0,0002	       99,9998	
	Prin47	 5,166627E-009	        0,0001	       99,9999	
	Prin48	 3,601394E-009	        0,0001	      100,0000	
	Prin49	 3,796266E-010	        0,0000	      100,0000	
	Prin50	 1,122439E-010	        0,0000	      100,0000	
	Prin51	 1,403398E-020	        0,0000	      100,0000	
	Prin52	 4,222287E-021	        0,0000	      100,0000	
	Prin53	 2,403532E-021	        0,0000	      100,0000	
	Prin54	 7,082361E-022	        0,0000	      100,0000	
	Prin55	-8,320820E-021	        0,0000	      100,0000	
	Prin56	-7,031853E-020	        0,0000	      100,0000	
	Prin57	-2,413089E-019	        0,0000	      100,0000	

	Total Variance :	3,959860E-003
