# Supplementary material for: The Morphological Diversity of Dragon Lacewing Larvae (Nevrorthidae, Neuroptera) Changed More over Geological Time Scales Than Anticipated
Source: Insects. 2023 Sep 6;14(9):749. doi: 10.3390/insects14090749 (PMC10649721; doi:10.3390/insects14090749)
Supplement: Supplementary file 1 [file insects-14-00749-s001.zip › Supplement Mengel/S13.txt]

[Analysis Information]

Results File : C:\Users\User\Documents\Simon\Uni\LMU\Master\Masterarbeit\Nevrothidae\aktuelle_Outlines\Analyse\07\head pt.pcr
Analyzed NEF File : C:\Users\User\Documents\Simon\Uni\LMU\Master\Masterarbeit\Nevrothidae\aktuelle_Outlines\Analyse\07\head pt.nef
Title of NEF File Data : 
Analyzed Date : Wed Mar 15 12:58:01 2023
Method of Analysis : Covariance
Number of Data : 55
Number of Harmonics : 20
Number of Analyzed Harmonics : 20
Constant Coefficient(s) : a1 b1 c1 
Number of Principal Components : 57
( = Number of Analyzed Coefficients (NAC) )
Number of Effective Principal Components : 8
( = Number of Principal Components whose proportion is larger than 1 / NAC )
Analyzed Coefficients : a2 b2 c2 a3 b3 c3 a4 b4 c4 a5 b5 c5 a6 b6 c6 a7 b7 c7 a8 b8 c8 a9 b9 c9 a10 b10 c10 a11 b11 c11 a12 b12 c12 a13 b13 c13 a14 b14 c14 a15 b15 c15 a16 b16 c16 a17 b17 c17 a18 b18 c18 a19 b19 c19 a20 b20 c20 

[Mean of Coefficients]

		a             	b             	c             	d             
	1	 1,000000E+000	-5,768087E-019	 4,798220E-018	 1,803533E-001
	2	 2,107820E-004	 4,699416E-002	-2,178686E-002	-1,494362E-003
	3	 9,176870E-002	 1,720511E-003	 2,007953E-002	 7,806807E-002
	4	-8,768930E-004	 1,928946E-002	 1,079358E-002	-1,245002E-002
	5	 2,099819E-002	 3,095772E-003	 5,898769E-003	 2,669212E-002
	6	-2,243805E-003	 8,599270E-003	 5,141698E-003	-4,682356E-003
	7	 1,176831E-003	 5,322218E-003	 4,045177E-003	 8,316587E-003
	8	-9,671276E-004	 7,253939E-003	-2,060178E-003	-1,967042E-003
	9	-1,640752E-003	 4,739942E-003	 3,325773E-003	 6,280947E-003
	10	-3,317614E-004	 4,272602E-003	 5,039575E-004	-1,599840E-003
	11	-2,156178E-003	 3,209082E-003	 2,174022E-003	 9,410096E-004
	12	-8,165412E-004	 1,950052E-003	-1,062676E-003	-1,774961E-003
	13	-2,584636E-003	 2,758643E-003	 1,691365E-004	 1,044852E-004
	14	-3,746654E-004	 1,326382E-003	-1,101377E-003	-3,741748E-005
	15	-1,773895E-003	 1,654399E-003	 8,594562E-004	 7,435376E-006
	16	-5,712709E-004	 3,713127E-004	-3,773787E-004	-6,854568E-004
	17	-1,385304E-003	 1,062177E-003	-1,029470E-004	-4,988007E-004
	18	-7,776484E-004	-1,491199E-004	-1,420200E-004	-2,357220E-004
	19	-1,152770E-003	 9,507358E-004	-4,241816E-004	-7,566195E-004
	20	-4,035008E-004	-2,084523E-004	-3,023931E-004	 2,495835E-004

[Std of Coefficients]

		a             	b             	c             	d             
	1	Constant      	Constant      	Constant      	 8,937322E-002
	2	 1,113635E-002	 1,511033E-002	 2,395960E-002	 2,099282E-002
	3	 1,391120E-002	 6,735660E-003	 1,517208E-002	 1,838840E-002
	4	 9,009721E-003	 8,477849E-003	 1,093966E-002	 8,466484E-003
	5	 1,300384E-002	 7,510376E-003	 9,302284E-003	 8,473369E-003
	6	 7,079221E-003	 6,163818E-003	 7,970919E-003	 8,713422E-003
	7	 6,579694E-003	 5,803318E-003	 4,431476E-003	 7,073758E-003
	8	 3,434232E-003	 6,313490E-003	 5,226063E-003	 4,404073E-003
	9	 4,381912E-003	 4,058295E-003	 5,145957E-003	 5,642495E-003
	10	 2,552942E-003	 4,531573E-003	 3,992688E-003	 4,407009E-003
	11	 2,753831E-003	 2,482522E-003	 3,693026E-003	 3,338784E-003
	12	 2,196661E-003	 3,180692E-003	 3,370260E-003	 3,185648E-003
	13	 1,956798E-003	 2,079788E-003	 2,480497E-003	 2,384752E-003
	14	 1,514371E-003	 2,477892E-003	 2,221975E-003	 1,938326E-003
	15	 1,765007E-003	 1,986792E-003	 2,132414E-003	 2,151837E-003
	16	 1,217950E-003	 1,974630E-003	 1,599526E-003	 1,749004E-003
	17	 1,281917E-003	 1,343674E-003	 1,457987E-003	 1,079470E-003
	18	 1,033757E-003	 1,235282E-003	 1,174311E-003	 1,310842E-003
	19	 1,215306E-003	 1,273509E-003	 1,245865E-003	 1,142235E-003
	20	 8,012814E-004	 1,084231E-003	 1,109189E-003	 1,085527E-003

[Eigenvalue and Proportion]

		Eigenvalue	Proportion(%)	Cumulative(%)	> 1/57
	Prin1	 9,035560E-004	       35,7027	       35,7027	*
	Prin2	 4,360037E-004	       17,2281	       52,9308	*
	Prin3	 3,320096E-004	       13,1189	       66,0497	*
	Prin4	 2,187630E-004	        8,6441	       74,6938	*
	Prin5	 1,774604E-004	        7,0121	       81,7059	*
	Prin6	 1,260919E-004	        4,9823	       86,6883	*
	Prin7	 7,522204E-005	        2,9723	       89,6606	*
	Prin8	 5,479567E-005	        2,1652	       91,8257	*
	Prin9	 4,075807E-005	        1,6105	       93,4362	
	Prin10	 3,393734E-005	        1,3410	       94,7772	
	Prin11	 2,479187E-005	        0,9796	       95,7568	
	Prin12	 2,103533E-005	        0,8312	       96,5880	
	Prin13	 1,553091E-005	        0,6137	       97,2017	
	Prin14	 1,233314E-005	        0,4873	       97,6890	
	Prin15	 9,614852E-006	        0,3799	       98,0689	
	Prin16	 8,539963E-006	        0,3374	       98,4064	
	Prin17	 6,987661E-006	        0,2761	       98,6825	
	Prin18	 6,626619E-006	        0,2618	       98,9443	
	Prin19	 4,639552E-006	        0,1833	       99,1277	
	Prin20	 3,831227E-006	        0,1514	       99,2790	
	Prin21	 3,135978E-006	        0,1239	       99,4030	
	Prin22	 2,732932E-006	        0,1080	       99,5109	
	Prin23	 1,993982E-006	        0,0788	       99,5897	
	Prin24	 1,799325E-006	        0,0711	       99,6608	
	Prin25	 1,582921E-006	        0,0625	       99,7234	
	Prin26	 1,205016E-006	        0,0476	       99,7710	
	Prin27	 1,017037E-006	        0,0402	       99,8112	
	Prin28	 8,955185E-007	        0,0354	       99,8466	
	Prin29	 7,677312E-007	        0,0303	       99,8769	
	Prin30	 7,187415E-007	        0,0284	       99,9053	
	Prin31	 5,421346E-007	        0,0214	       99,9267	
	Prin32	 4,066596E-007	        0,0161	       99,9428	
	Prin33	 3,226032E-007	        0,0127	       99,9555	
	Prin34	 2,479588E-007	        0,0098	       99,9653	
	Prin35	 2,172511E-007	        0,0086	       99,9739	
	Prin36	 1,832418E-007	        0,0072	       99,9812	
	Prin37	 1,092892E-007	        0,0043	       99,9855	
	Prin38	 9,147815E-008	        0,0036	       99,9891	
	Prin39	 8,019395E-008	        0,0032	       99,9923	
	Prin40	 5,723977E-008	        0,0023	       99,9945	
	Prin41	 4,528352E-008	        0,0018	       99,9963	
	Prin42	 3,176579E-008	        0,0013	       99,9976	
	Prin43	 2,838056E-008	        0,0011	       99,9987	
	Prin44	 1,578536E-008	        0,0006	       99,9993	
	Prin45	 9,555047E-009	        0,0004	       99,9997	
	Prin46	 6,864583E-009	        0,0003	      100,0000	
	Prin47	 7,843989E-010	        0,0000	      100,0000	
	Prin48	 6,267577E-011	        0,0000	      100,0000	
	Prin49	 5,242313E-012	        0,0000	      100,0000	
	Prin50	 4,005505E-013	        0,0000	      100,0000	
	Prin51	 1,528774E-013	        0,0000	      100,0000	
	Prin52	 6,062377E-014	        0,0000	      100,0000	
	Prin53	 7,585460E-015	        0,0000	      100,0000	
	Prin54	 6,634801E-015	        0,0000	      100,0000	
	Prin55	 3,150048E-015	        0,0000	      100,0000	
	Prin56	 1,233112E-015	        0,0000	      100,0000	
	Prin57	 7,767284E-016	        0,0000	      100,0000	

	Total Variance :	2,530775E-003
