# Supplementary material for: The Morphological Diversity of Dragon Lacewing Larvae (Nevrorthidae, Neuroptera) Changed More over Geological Time Scales Than Anticipated
Source: Insects. 2023 Sep 6;14(9):749. doi: 10.3390/insects14090749 (PMC10649721; doi:10.3390/insects14090749)
Supplement: Supplementary file 1 [file insects-14-00749-s001.zip › Supplement Mengel/S15.txt]

[Analysis Information]

Results File : C:\Users\User\Documents\Simon\Uni\LMU\Master\Masterarbeit\Nevrothidae\aktuelle_Outlines\Analyse\08\pt.pcr
Analyzed NEF File : C:\Users\User\Documents\Simon\Uni\LMU\Master\Masterarbeit\Nevrothidae\aktuelle_Outlines\Analyse\08\pt.nef
Title of NEF File Data : 
Analyzed Date : Wed Mar 15 14:59:43 2023
Method of Analysis : Covariance
Number of Data : 55
Number of Harmonics : 20
Number of Analyzed Harmonics : 20
Constant Coefficient(s) : a1 b1 c1 
Number of Principal Components : 57
( = Number of Analyzed Coefficients (NAC) )
Number of Effective Principal Components : 7
( = Number of Principal Components whose proportion is larger than 1 / NAC )
Analyzed Coefficients : a2 b2 c2 a3 b3 c3 a4 b4 c4 a5 b5 c5 a6 b6 c6 a7 b7 c7 a8 b8 c8 a9 b9 c9 a10 b10 c10 a11 b11 c11 a12 b12 c12 a13 b13 c13 a14 b14 c14 a15 b15 c15 a16 b16 c16 a17 b17 c17 a18 b18 c18 a19 b19 c19 a20 b20 c20 

[Mean of Coefficients]

		a             	b             	c             	d             
	1	 1,000000E+000	-3,958962E-018	 1,237943E-017	 3,269717E-001
	2	 9,408041E-003	 3,465980E-002	-7,422359E-003	-4,926287E-002
	3	 7,727702E-002	 1,562389E-003	-1,547108E-002	 7,663439E-002
	4	 8,196533E-003	 6,453821E-003	-5,206780E-004	-1,483624E-003
	5	 9,574682E-003	 7,565480E-004	 2,253896E-003	 2,361121E-002
	6	 4,827189E-003	 2,580395E-003	-4,897401E-003	-2,721793E-003
	7	-2,477547E-004	 1,176373E-003	-1,839638E-003	 8,728343E-003
	8	 3,260830E-003	-5,379409E-004	-3,017616E-003	 1,444108E-003
	9	-2,542929E-003	 4,919653E-004	-3,321919E-004	 2,320978E-003
	10	 1,898876E-003	-4,284110E-004	-2,906038E-003	 9,275898E-004
	11	-1,702706E-003	 3,029332E-004	-7,824786E-004	 1,240571E-003
	12	 7,921115E-004	-1,098371E-003	-1,275181E-003	 1,526492E-003
	13	-1,099569E-003	 1,496233E-004	-6,071975E-004	-5,281938E-004
	14	 2,789016E-004	-8,170240E-004	-9,319242E-004	 9,184791E-004
	15	-1,994361E-004	-4,763275E-005	-7,209583E-004	-3,281434E-004
	16	 3,873177E-005	-8,126157E-004	-4,125658E-004	 9,880588E-004
	17	-5,831792E-005	-2,452991E-004	-5,197125E-004	-3,617838E-004
	18	-1,626706E-004	-4,046779E-004	-2,285239E-004	 3,423428E-004
	19	 3,366089E-004	-3,821083E-004	-6,334952E-004	-8,571606E-005
	20	-2,154002E-004	-4,694612E-004	-2,193849E-005	 3,798704E-004

[Std of Coefficients]

		a             	b             	c             	d             
	1	Constant      	Constant      	Constant      	 1,890545E-001
	2	 1,620492E-002	 1,629072E-002	 3,145528E-002	 3,132335E-002
	3	 3,337614E-002	 1,861381E-002	 2,643372E-002	 2,848914E-002
	4	 9,862865E-003	 1,045383E-002	 1,445183E-002	 1,673827E-002
	5	 1,684737E-002	 1,282722E-002	 1,083784E-002	 1,034383E-002
	6	 7,131655E-003	 9,612674E-003	 7,670598E-003	 8,705766E-003
	7	 8,690930E-003	 6,639294E-003	 4,558310E-003	 7,966332E-003
	8	 4,813125E-003	 5,004348E-003	 5,280076E-003	 4,781232E-003
	9	 3,990860E-003	 3,591450E-003	 4,803857E-003	 5,364900E-003
	10	 4,064392E-003	 3,947384E-003	 4,107700E-003	 4,028991E-003
	11	 3,005198E-003	 3,067058E-003	 3,403439E-003	 3,288811E-003
	12	 2,547185E-003	 2,595813E-003	 2,760457E-003	 2,438660E-003
	13	 1,944671E-003	 2,109926E-003	 2,799392E-003	 1,913202E-003
	14	 1,910229E-003	 2,156557E-003	 2,170304E-003	 2,151434E-003
	15	 1,604813E-003	 1,932797E-003	 1,848577E-003	 1,633113E-003
	16	 1,292114E-003	 1,742636E-003	 1,738380E-003	 1,875882E-003
	17	 1,253363E-003	 1,495164E-003	 1,377379E-003	 1,273414E-003
	18	 1,336817E-003	 1,401018E-003	 1,201917E-003	 1,068081E-003
	19	 9,815923E-004	 1,124127E-003	 1,191878E-003	 1,051391E-003
	20	 8,492788E-004	 1,033109E-003	 1,142907E-003	 1,044407E-003

[Eigenvalue and Proportion]

		Eigenvalue	Proportion(%)	Cumulative(%)	> 1/57
	Prin1	 2,000749E-003	       37,8045	       37,8045	*
	Prin2	 1,175328E-003	       22,2080	       60,0126	*
	Prin3	 8,502622E-004	       16,0659	       76,0785	*
	Prin4	 2,787229E-004	        5,2665	       81,3450	*
	Prin5	 2,618671E-004	        4,9480	       86,2930	*
	Prin6	 1,635583E-004	        3,0905	       89,3835	*
	Prin7	 1,293629E-004	        2,4443	       91,8278	*
	Prin8	 9,271514E-005	        1,7519	       93,5797	
	Prin9	 6,661019E-005	        1,2586	       94,8383	
	Prin10	 5,779791E-005	        1,0921	       95,9304	
	Prin11	 4,313837E-005	        0,8151	       96,7455	
	Prin12	 3,777877E-005	        0,7138	       97,4593	
	Prin13	 2,531013E-005	        0,4782	       97,9376	
	Prin14	 1,872458E-005	        0,3538	       98,2914	
	Prin15	 1,460077E-005	        0,2759	       98,5673	
	Prin16	 1,162841E-005	        0,2197	       98,7870	
	Prin17	 1,100639E-005	        0,2080	       98,9950	
	Prin18	 8,175691E-006	        0,1545	       99,1494	
	Prin19	 7,212643E-006	        0,1363	       99,2857	
	Prin20	 6,420134E-006	        0,1213	       99,4070	
	Prin21	 4,896523E-006	        0,0925	       99,4996	
	Prin22	 4,500955E-006	        0,0850	       99,5846	
	Prin23	 3,776893E-006	        0,0714	       99,6560	
	Prin24	 3,057761E-006	        0,0578	       99,7137	
	Prin25	 2,761321E-006	        0,0522	       99,7659	
	Prin26	 2,687189E-006	        0,0508	       99,8167	
	Prin27	 2,022268E-006	        0,0382	       99,8549	
	Prin28	 1,736788E-006	        0,0328	       99,8877	
	Prin29	 1,139187E-006	        0,0215	       99,9092	
	Prin30	 9,429200E-007	        0,0178	       99,9271	
	Prin31	 7,289479E-007	        0,0138	       99,9408	
	Prin32	 6,496998E-007	        0,0123	       99,9531	
	Prin33	 5,793978E-007	        0,0109	       99,9641	
	Prin34	 4,209197E-007	        0,0080	       99,9720	
	Prin35	 3,722668E-007	        0,0070	       99,9790	
	Prin36	 2,726268E-007	        0,0052	       99,9842	
	Prin37	 2,187865E-007	        0,0041	       99,9883	
	Prin38	 1,516571E-007	        0,0029	       99,9912	
	Prin39	 1,273716E-007	        0,0024	       99,9936	
	Prin40	 9,234238E-008	        0,0017	       99,9953	
	Prin41	 5,817315E-008	        0,0011	       99,9964	
	Prin42	 5,244869E-008	        0,0010	       99,9974	
	Prin43	 3,898282E-008	        0,0007	       99,9982	
	Prin44	 3,719074E-008	        0,0007	       99,9989	
	Prin45	 2,280438E-008	        0,0004	       99,9993	
	Prin46	 1,387171E-008	        0,0003	       99,9996	
	Prin47	 8,662846E-009	        0,0002	       99,9997	
	Prin48	 5,472198E-009	        0,0001	       99,9998	
	Prin49	 4,011208E-009	        0,0001	       99,9999	
	Prin50	 1,859043E-009	        0,0000	       99,9999	
	Prin51	 1,524429E-009	        0,0000	      100,0000	
	Prin52	 9,724070E-010	        0,0000	      100,0000	
	Prin53	 1,724510E-010	        0,0000	      100,0000	
	Prin54	 1,433160E-011	        0,0000	      100,0000	
	Prin55	 5,855647E-022	        0,0000	      100,0000	
	Prin56	-1,648692E-021	        0,0000	      100,0000	
	Prin57	-1,775070E-021	        0,0000	      100,0000	

	Total Variance :	5,292352E-003
