# Supplementary material for: The Morphological Diversity of Dragon Lacewing Larvae (Nevrorthidae, Neuroptera) Changed More over Geological Time Scales Than Anticipated
Source: Insects. 2023 Sep 6;14(9):749. doi: 10.3390/insects14090749 (PMC10649721; doi:10.3390/insects14090749)
Supplement: Supplementary file 1 [file insects-14-00749-s001.zip › Supplement Mengel/S17.txt]

[Analysis Information]

Results File : C:\Users\User\Documents\Simon\Uni\LMU\Master\Masterarbeit\Nevrothidae\aktuelle_Outlines\Analyse\09\pt+abdomen.pcr
Analyzed NEF File : C:\Users\User\Documents\Simon\Uni\LMU\Master\Masterarbeit\Nevrothidae\aktuelle_Outlines\Analyse\09\pt+abdomen.nef
Title of NEF File Data : 
Analyzed Date : Wed Mar 15 13:16:52 2023
Method of Analysis : Covariance
Number of Data : 40
Number of Harmonics : 20
Number of Analyzed Harmonics : 20
Constant Coefficient(s) : a1 b1 c1 
Number of Principal Components : 57
( = Number of Analyzed Coefficients (NAC) )
Number of Effective Principal Components : 7
( = Number of Principal Components whose proportion is larger than 1 / NAC )
Analyzed Coefficients : a2 b2 c2 a3 b3 c3 a4 b4 c4 a5 b5 c5 a6 b6 c6 a7 b7 c7 a8 b8 c8 a9 b9 c9 a10 b10 c10 a11 b11 c11 a12 b12 c12 a13 b13 c13 a14 b14 c14 a15 b15 c15 a16 b16 c16 a17 b17 c17 a18 b18 c18 a19 b19 c19 a20 b20 c20 

[Mean of Coefficients]

		a             	b             	c             	d             
	1	 1,000000E+000	 4,259920E-019	-4,565132E-018	 1,054652E-001
	2	-1,369948E-003	 4,677326E-002	 1,265965E-002	 8,635893E-003
	3	 1,050725E-001	-1,752751E-003	-2,312702E-003	 2,187190E-002
	4	-1,827734E-003	 2,108380E-002	 3,312822E-003	 2,664704E-003
	5	 3,329850E-002	-1,409338E-003	-1,704273E-003	 8,519916E-003
	6	-1,056736E-003	 1,314711E-002	 1,402457E-004	 3,401233E-004
	7	 1,453584E-002	-1,185093E-003	-1,500634E-003	 4,457312E-003
	8	-3,139145E-004	 8,832584E-003	-4,689798E-004	-2,932836E-004
	9	 6,917864E-003	-1,195603E-003	-1,307275E-003	 2,114685E-003
	10	-1,030116E-004	 6,443153E-003	-1,200169E-003	-4,969801E-004
	11	 3,410360E-003	-1,029172E-003	-1,429886E-003	 1,046011E-003
	12	 5,066277E-005	 4,772693E-003	-1,826382E-003	-1,600294E-004
	13	 1,748480E-003	-8,145425E-004	-1,100016E-003	 1,035729E-003
	14	 4,117072E-004	 3,319367E-003	-1,422257E-003	 4,148378E-005
	15	 7,016698E-004	-9,651852E-004	-4,609535E-004	 8,351416E-004
	16	 2,916796E-004	 2,336823E-003	-5,461862E-004	-2,580566E-004
	17	-3,554055E-005	-6,905057E-004	-3,190237E-004	-3,211030E-004
	18	 3,023936E-004	 1,964130E-003	-1,273961E-003	-4,072652E-004
	19	-1,265746E-004	-4,014843E-004	-5,703175E-004	 3,132207E-004
	20	 3,646141E-004	 1,351163E-003	-6,107914E-004	-3,384306E-005

[Std of Coefficients]

		a             	b             	c             	d             
	1	Constant      	Constant      	Constant      	 6,631178E-002
	2	 1,019015E-002	 1,461709E-002	 9,946672E-003	 1,726516E-002
	3	 7,394672E-003	 5,634241E-003	 7,714604E-003	 1,719305E-002
	4	 5,702014E-003	 7,959456E-003	 6,294662E-003	 4,951430E-003
	5	 5,783869E-003	 4,222740E-003	 3,618685E-003	 7,576425E-003
	6	 3,312360E-003	 5,115408E-003	 3,945497E-003	 4,350307E-003
	7	 3,550513E-003	 3,438654E-003	 2,822387E-003	 5,116591E-003
	8	 1,745318E-003	 3,632931E-003	 3,021467E-003	 3,512411E-003
	9	 3,042000E-003	 2,307416E-003	 3,346244E-003	 2,990550E-003
	10	 1,756517E-003	 2,510900E-003	 2,537706E-003	 2,541108E-003
	11	 2,391265E-003	 2,098109E-003	 2,418167E-003	 1,686264E-003
	12	 1,196932E-003	 2,358154E-003	 2,153402E-003	 1,929420E-003
	13	 1,848186E-003	 1,504693E-003	 1,581798E-003	 1,571055E-003
	14	 1,207808E-003	 2,042459E-003	 2,115253E-003	 1,336319E-003
	15	 1,439911E-003	 1,492018E-003	 1,766003E-003	 1,677946E-003
	16	 9,056846E-004	 2,074608E-003	 1,482807E-003	 1,520652E-003
	17	 1,170600E-003	 1,218336E-003	 1,349085E-003	 1,166076E-003
	18	 7,927742E-004	 1,525896E-003	 1,133198E-003	 1,368019E-003
	19	 9,849670E-004	 8,481224E-004	 1,321009E-003	 1,300392E-003
	20	 7,111311E-004	 1,263967E-003	 1,075657E-003	 1,451262E-003

[Eigenvalue and Proportion]

		Eigenvalue	Proportion(%)	Cumulative(%)	> 1/57
	Prin1	 3,479878E-004	       35,1303	       35,1303	*
	Prin2	 3,025031E-004	       30,5385	       65,6689	*
	Prin3	 1,045865E-004	       10,5583	       76,2272	*
	Prin4	 9,106496E-005	        9,1933	       85,4204	*
	Prin5	 3,128337E-005	        3,1581	       88,5786	*
	Prin6	 2,256426E-005	        2,2779	       90,8565	*
	Prin7	 2,023329E-005	        2,0426	       92,8991	*
	Prin8	 1,390375E-005	        1,4036	       94,3027	
	Prin9	 1,099660E-005	        1,1101	       95,4129	
	Prin10	 9,745215E-006	        0,9838	       96,3967	
	Prin11	 6,418251E-006	        0,6479	       97,0446	
	Prin12	 4,901752E-006	        0,4948	       97,5394	
	Prin13	 4,664380E-006	        0,4709	       98,0103	
	Prin14	 3,438103E-006	        0,3471	       98,3574	
	Prin15	 2,981575E-006	        0,3010	       98,6584	
	Prin16	 1,936100E-006	        0,1955	       98,8539	
	Prin17	 1,789566E-006	        0,1807	       99,0345	
	Prin18	 1,420773E-006	        0,1434	       99,1780	
	Prin19	 1,337680E-006	        0,1350	       99,3130	
	Prin20	 1,255000E-006	        0,1267	       99,4397	
	Prin21	 9,263274E-007	        0,0935	       99,5332	
	Prin22	 9,125315E-007	        0,0921	       99,6253	
	Prin23	 6,838352E-007	        0,0690	       99,6944	
	Prin24	 6,258778E-007	        0,0632	       99,7576	
	Prin25	 5,084750E-007	        0,0513	       99,8089	
	Prin26	 3,878917E-007	        0,0392	       99,8480	
	Prin27	 3,375259E-007	        0,0341	       99,8821	
	Prin28	 3,080889E-007	        0,0311	       99,9132	
	Prin29	 2,585273E-007	        0,0261	       99,9393	
	Prin30	 1,532031E-007	        0,0155	       99,9548	
	Prin31	 1,203530E-007	        0,0121	       99,9669	
	Prin32	 9,727871E-008	        0,0098	       99,9768	
	Prin33	 8,779214E-008	        0,0089	       99,9856	
	Prin34	 4,935240E-008	        0,0050	       99,9906	
	Prin35	 4,349009E-008	        0,0044	       99,9950	
	Prin36	 2,029465E-008	        0,0020	       99,9970	
	Prin37	 1,456963E-008	        0,0015	       99,9985	
	Prin38	 9,632955E-009	        0,0010	       99,9995	
	Prin39	 5,064685E-009	        0,0005	      100,0000	
	Prin40	 1,956162E-019	        0,0000	      100,0000	
	Prin41	 3,417160E-020	        0,0000	      100,0000	
	Prin42	 6,501589E-021	        0,0000	      100,0000	
	Prin43	 5,038306E-021	        0,0000	      100,0000	
	Prin44	 1,903553E-021	        0,0000	      100,0000	
	Prin45	 1,319723E-021	        0,0000	      100,0000	
	Prin46	 5,196018E-022	        0,0000	      100,0000	
	Prin47	 8,947755E-023	        0,0000	      100,0000	
	Prin48	-2,645899E-022	        0,0000	      100,0000	
	Prin49	-4,199866E-022	        0,0000	      100,0000	
	Prin50	-7,975582E-022	        0,0000	      100,0000	
	Prin51	-3,001925E-021	        0,0000	      100,0000	
	Prin52	-5,541959E-021	        0,0000	      100,0000	
	Prin53	-7,234816E-021	        0,0000	      100,0000	
	Prin54	-1,111711E-020	        0,0000	      100,0000	
	Prin55	-3,226309E-020	        0,0000	      100,0000	
	Prin56	-1,564442E-019	        0,0000	      100,0000	
	Prin57	-1,085868E-018	        0,0000	      100,0000	

	Total Variance :	9,905621E-004
