# Supplementary material for: The Morphological Diversity of Dragon Lacewing Larvae (Nevrorthidae, Neuroptera) Changed More over Geological Time Scales Than Anticipated
Source: Insects. 2023 Sep 6;14(9):749. doi: 10.3390/insects14090749 (PMC10649721; doi:10.3390/insects14090749)
Supplement: Supplementary file 1 [file insects-14-00749-s001.zip › Supplement Mengel/S19.txt]

[Analysis Information]

Results File : C:\Users\User\Documents\Simon\Uni\LMU\Master\Masterarbeit\Nevrothidae\aktuelle_Outlines\Analyse\10\abdomen.pcr
Analyzed NEF File : C:\Users\User\Documents\Simon\Uni\LMU\Master\Masterarbeit\Nevrothidae\aktuelle_Outlines\Analyse\10\abdomen.nef
Title of NEF File Data : 
Analyzed Date : Wed Mar 15 13:24:22 2023
Method of Analysis : Covariance
Number of Data : 41
Number of Harmonics : 20
Number of Analyzed Harmonics : 20
Constant Coefficient(s) : a1 b1 c1 
Number of Principal Components : 57
( = Number of Analyzed Coefficients (NAC) )
Number of Effective Principal Components : 7
( = Number of Principal Components whose proportion is larger than 1 / NAC )
Analyzed Coefficients : a2 b2 c2 a3 b3 c3 a4 b4 c4 a5 b5 c5 a6 b6 c6 a7 b7 c7 a8 b8 c8 a9 b9 c9 a10 b10 c10 a11 b11 c11 a12 b12 c12 a13 b13 c13 a14 b14 c14 a15 b15 c15 a16 b16 c16 a17 b17 c17 a18 b18 c18 a19 b19 c19 a20 b20 c20 

[Mean of Coefficients]

		a             	b             	c             	d             
	1	 1,000000E+000	-4,997612E-019	 1,264949E-018	 1,280848E-001
	2	-4,781055E-003	 4,740076E-002	 7,355770E-003	 1,716423E-002
	3	 1,022696E-001	-1,542308E-003	-7,793323E-003	 3,007055E-002
	4	-3,895552E-003	 2,086508E-002	-1,022505E-003	 8,793818E-003
	5	 3,109105E-002	-2,386635E-003	-4,971751E-003	 1,417825E-002
	6	-2,727211E-003	 1,179666E-002	-1,575069E-003	 4,310032E-003
	7	 1,236265E-002	-2,906998E-003	-2,936434E-003	 6,811663E-003
	8	-1,974288E-003	 7,514310E-003	-1,751380E-003	 1,443173E-003
	9	 5,509769E-003	-2,588465E-003	-2,393022E-003	 3,014749E-003
	10	-1,067925E-003	 5,101342E-003	-2,375057E-003	 8,764455E-004
	11	 2,619165E-003	-2,285671E-003	-1,186500E-003	 2,181423E-003
	12	-4,678709E-004	 3,440590E-003	-1,330925E-003	-1,745551E-005
	13	 1,169724E-003	-2,011169E-003	-9,912834E-004	 4,742069E-004
	14	-1,727673E-004	 2,201821E-003	-1,830746E-003	-1,240948E-004
	15	 2,215093E-004	-1,695091E-003	-6,156634E-004	 5,670282E-004
	16	-2,021644E-005	 1,534614E-003	-1,102801E-003	-2,727528E-004
	17	-1,770030E-004	-1,254040E-003	-3,554097E-004	 1,015116E-004
	18	 3,069694E-004	 1,110051E-003	-5,391164E-004	-3,615691E-004
	19	-2,640030E-004	-1,059556E-003	-2,873865E-004	-5,820356E-004
	20	 4,378244E-004	 8,142848E-004	-6,452312E-004	-3,074644E-005

[Std of Coefficients]

		a             	b             	c             	d             
	1	Constant      	Constant      	Constant      	 7,857381E-002
	2	 1,269272E-002	 1,708636E-002	 7,904217E-003	 1,930669E-002
	3	 1,006902E-002	 6,477743E-003	 6,265744E-003	 2,209555E-002
	4	 7,615859E-003	 7,109795E-003	 5,689401E-003	 6,501637E-003
	5	 7,460810E-003	 4,305752E-003	 4,377799E-003	 9,534742E-003
	6	 4,125490E-003	 4,915822E-003	 4,251549E-003	 4,099679E-003
	7	 5,314485E-003	 3,746366E-003	 2,900651E-003	 5,235779E-003
	8	 2,462044E-003	 3,823709E-003	 2,977795E-003	 4,109690E-003
	9	 3,517633E-003	 3,172917E-003	 2,314475E-003	 2,213761E-003
	10	 1,642525E-003	 3,153781E-003	 1,989386E-003	 2,776865E-003
	11	 2,602418E-003	 2,355700E-003	 2,020244E-003	 2,101116E-003
	12	 1,255874E-003	 2,308936E-003	 1,742154E-003	 2,092319E-003
	13	 1,865962E-003	 1,707457E-003	 1,941193E-003	 1,715649E-003
	14	 1,186210E-003	 1,816954E-003	 1,817226E-003	 1,880215E-003
	15	 1,366930E-003	 1,136748E-003	 1,799910E-003	 1,868436E-003
	16	 8,990888E-004	 1,606529E-003	 1,497531E-003	 1,511738E-003
	17	 1,134428E-003	 9,984329E-004	 1,839803E-003	 1,655981E-003
	18	 1,023106E-003	 1,166475E-003	 1,762923E-003	 1,884195E-003
	19	 1,019418E-003	 1,048479E-003	 2,170591E-003	 1,646977E-003
	20	 9,020323E-004	 1,215297E-003	 1,856350E-003	 1,880612E-003

[Eigenvalue and Proportion]

		Eigenvalue	Proportion(%)	Cumulative(%)	> 1/57
	Prin1	 4,329315E-004	       36,1787	       36,1787	*
	Prin2	 3,792424E-004	       31,6921	       67,8707	*
	Prin3	 1,463183E-004	       12,2273	       80,0981	*
	Prin4	 5,305577E-005	        4,4337	       84,5318	*
	Prin5	 4,017733E-005	        3,3575	       87,8893	*
	Prin6	 3,358873E-005	        2,8069	       90,6962	*
	Prin7	 2,177476E-005	        1,8196	       92,5158	*
	Prin8	 1,632609E-005	        1,3643	       93,8801	
	Prin9	 1,263647E-005	        1,0560	       94,9361	
	Prin10	 1,120322E-005	        0,9362	       95,8723	
	Prin11	 8,453168E-006	        0,7064	       96,5787	
	Prin12	 6,663916E-006	        0,5569	       97,1356	
	Prin13	 5,365266E-006	        0,4484	       97,5840	
	Prin14	 4,860453E-006	        0,4062	       97,9901	
	Prin15	 4,539558E-006	        0,3794	       98,3695	
	Prin16	 3,918712E-006	        0,3275	       98,6970	
	Prin17	 2,526802E-006	        0,2112	       98,9081	
	Prin18	 2,267361E-006	        0,1895	       99,0976	
	Prin19	 1,853140E-006	        0,1549	       99,2525	
	Prin20	 1,454948E-006	        0,1216	       99,3741	
	Prin21	 1,350406E-006	        0,1128	       99,4869	
	Prin22	 1,236383E-006	        0,1033	       99,5902	
	Prin23	 1,047577E-006	        0,0875	       99,6778	
	Prin24	 7,262895E-007	        0,0607	       99,7385	
	Prin25	 6,084329E-007	        0,0508	       99,7893	
	Prin26	 5,228379E-007	        0,0437	       99,8330	
	Prin27	 4,624327E-007	        0,0386	       99,8716	
	Prin28	 3,111007E-007	        0,0260	       99,8976	
	Prin29	 2,767412E-007	        0,0231	       99,9208	
	Prin30	 2,167074E-007	        0,0181	       99,9389	
	Prin31	 2,045921E-007	        0,0171	       99,9560	
	Prin32	 1,437512E-007	        0,0120	       99,9680	
	Prin33	 1,349867E-007	        0,0113	       99,9793	
	Prin34	 8,848699E-008	        0,0074	       99,9867	
	Prin35	 5,855031E-008	        0,0049	       99,9916	
	Prin36	 3,097146E-008	        0,0026	       99,9941	
	Prin37	 2,957115E-008	        0,0025	       99,9966	
	Prin38	 1,903607E-008	        0,0016	       99,9982	
	Prin39	 1,747071E-008	        0,0015	       99,9997	
	Prin40	 3,997313E-009	        0,0003	      100,0000	
	Prin41	 3,150584E-019	        0,0000	      100,0000	
	Prin42	 1,412203E-020	        0,0000	      100,0000	
	Prin43	 6,398371E-021	        0,0000	      100,0000	
	Prin44	 2,645500E-021	        0,0000	      100,0000	
	Prin45	 2,475815E-021	        0,0000	      100,0000	
	Prin46	 1,118833E-021	        0,0000	      100,0000	
	Prin47	 9,998407E-022	        0,0000	      100,0000	
	Prin48	 4,353836E-022	        0,0000	      100,0000	
	Prin49	-1,439077E-022	        0,0000	      100,0000	
	Prin50	-7,749400E-022	        0,0000	      100,0000	
	Prin51	-1,773143E-021	        0,0000	      100,0000	
	Prin52	-2,972180E-021	        0,0000	      100,0000	
	Prin53	-4,481975E-021	        0,0000	      100,0000	
	Prin54	-8,349627E-021	        0,0000	      100,0000	
	Prin55	-3,473035E-020	        0,0000	      100,0000	
	Prin56	-1,313275E-019	        0,0000	      100,0000	
	Prin57	-6,601370E-019	        0,0000	      100,0000	

	Total Variance :	1,196648E-003
