# Supplementary material for: The Morphological Diversity of Dragon Lacewing Larvae (Nevrorthidae, Neuroptera) Changed More over Geological Time Scales Than Anticipated
Source: Insects. 2023 Sep 6;14(9):749. doi: 10.3390/insects14090749 (PMC10649721; doi:10.3390/insects14090749)
Supplement: Supplementary file 1 [file insects-14-00749-s001.zip › Supplement Mengel/S3.txt]

[Analysis Information]

Results File : C:\Users\User\Documents\Simon\Uni\LMU\Master\Masterarbeit\Nevrothidae\aktuelle_Outlines\Analyse\02\Stylet.pcr
Analyzed NEF File : C:\Users\User\Documents\Simon\Uni\LMU\Master\Masterarbeit\Nevrothidae\aktuelle_Outlines\Analyse\02\Stylet.nef
Title of NEF File Data : 
Analyzed Date : Wed Mar 15 11:11:18 2023
Method of Analysis : Covariance
Number of Data : 69
Number of Harmonics : 20
Number of Analyzed Harmonics : 20
Constant Coefficient(s) : a1 b1 c1 
Number of Principal Components : 57
( = Number of Analyzed Coefficients (NAC) )
Number of Effective Principal Components : 4
( = Number of Principal Components whose proportion is larger than 1 / NAC )
Analyzed Coefficients : a2 b2 c2 a3 b3 c3 a4 b4 c4 a5 b5 c5 a6 b6 c6 a7 b7 c7 a8 b8 c8 a9 b9 c9 a10 b10 c10 a11 b11 c11 a12 b12 c12 a13 b13 c13 a14 b14 c14 a15 b15 c15 a16 b16 c16 a17 b17 c17 a18 b18 c18 a19 b19 c19 a20 b20 c20 

[Mean of Coefficients]

		a             	b             	c             	d             
	1	 1,000000E+000	-6,814035E-019	 3,007229E-018	 1,660120E-001
	2	 2,642532E-003	 1,358244E-002	-8,065343E-002	-6,473580E-002
	3	 8,417721E-002	-8,535015E-003	-3,189434E-002	 6,607990E-002
	4	-3,773679E-003	 6,387713E-003	-2,860729E-002	-2,280289E-002
	5	 2,237233E-002	-2,435519E-003	-2,161213E-002	 2,742041E-002
	6	-1,078822E-003	 1,944736E-003	-1,151076E-002	-1,243557E-003
	7	 7,401811E-003	 5,426057E-004	-9,114820E-003	 1,016819E-002
	8	 1,375316E-003	 1,077283E-003	-6,962930E-003	 3,664979E-003
	9	 2,686886E-003	 2,485011E-004	-3,906245E-003	 5,385086E-003
	10	 1,466793E-003	 8,962617E-004	-3,496350E-003	 3,401849E-003
	11	 1,533589E-003	 2,389633E-005	-2,168151E-003	 3,547548E-003
	12	 1,145125E-003	 3,296307E-004	-1,549372E-003	 3,013729E-003
	13	 1,019956E-003	 6,637719E-005	-8,233411E-004	 2,308277E-003
	14	 1,052854E-003	 2,300400E-005	-6,733937E-004	 2,236606E-003
	15	 7,076828E-004	-8,513343E-005	-1,186088E-004	 1,689081E-003
	16	 8,472398E-004	-1,184084E-004	-2,413644E-004	 1,567133E-003
	17	 5,576480E-004	-2,368229E-004	 7,003544E-005	 1,218181E-003
	18	 6,013649E-004	-2,049416E-004	-3,768161E-006	 1,210079E-003
	19	 4,234408E-004	-2,779805E-004	 1,560652E-004	 8,953648E-004
	20	 4,518438E-004	-2,402418E-004	 1,521293E-004	 8,456333E-004

[Std of Coefficients]

		a             	b             	c             	d             
	1	Constant      	Constant      	Constant      	 4,499561E-002
	2	 1,092679E-002	 8,271312E-003	 4,405413E-002	 2,536434E-002
	3	 8,748171E-003	 6,479396E-003	 1,486452E-002	 1,493252E-002
	4	 6,945537E-003	 4,591589E-003	 1,381778E-002	 9,631234E-003
	5	 5,792436E-003	 2,672287E-003	 7,151741E-003	 4,814447E-003
	6	 4,137840E-003	 2,277275E-003	 4,704921E-003	 6,245968E-003
	7	 4,003016E-003	 2,476914E-003	 3,064229E-003	 5,389692E-003
	8	 2,653586E-003	 1,636538E-003	 3,226224E-003	 3,943782E-003
	9	 2,614820E-003	 1,778365E-003	 2,644861E-003	 2,710252E-003
	10	 1,383813E-003	 1,411630E-003	 2,642374E-003	 2,093253E-003
	11	 1,436842E-003	 1,133307E-003	 2,095344E-003	 1,631212E-003
	12	 8,395789E-004	 9,582330E-004	 1,776543E-003	 1,080542E-003
	13	 8,444457E-004	 8,632946E-004	 1,436066E-003	 9,517710E-004
	14	 5,877129E-004	 7,610085E-004	 1,313141E-003	 8,644155E-004
	15	 5,650665E-004	 7,268434E-004	 1,069896E-003	 8,003735E-004
	16	 4,535406E-004	 6,787319E-004	 1,061562E-003	 6,799326E-004
	17	 4,299453E-004	 6,098887E-004	 8,365270E-004	 6,330461E-004
	18	 4,095141E-004	 5,162705E-004	 7,853033E-004	 5,816717E-004
	19	 3,546046E-004	 5,140532E-004	 6,110988E-004	 5,528683E-004
	20	 3,517093E-004	 4,321014E-004	 5,944005E-004	 4,476644E-004

[Eigenvalue and Proportion]

		Eigenvalue	Proportion(%)	Cumulative(%)	> 1/57
	Prin1	 2,184852E-003	       73,5553	       73,5553	*
	Prin2	 3,086278E-004	       10,3903	       83,9456	*
	Prin3	 2,110844E-004	        7,1064	       91,0520	*
	Prin4	 1,030458E-004	        3,4691	       94,5211	*
	Prin5	 4,170204E-005	        1,4039	       95,9251	
	Prin6	 2,727407E-005	        0,9182	       96,8433	
	Prin7	 2,152271E-005	        0,7246	       97,5679	
	Prin8	 1,441732E-005	        0,4854	       98,0532	
	Prin9	 1,191211E-005	        0,4010	       98,4543	
	Prin10	 7,894114E-006	        0,2658	       98,7200	
	Prin11	 6,895679E-006	        0,2322	       98,9522	
	Prin12	 5,507960E-006	        0,1854	       99,1376	
	Prin13	 4,983426E-006	        0,1678	       99,3054	
	Prin14	 4,182152E-006	        0,1408	       99,4462	
	Prin15	 3,428439E-006	        0,1154	       99,5616	
	Prin16	 2,670661E-006	        0,0899	       99,6515	
	Prin17	 2,000526E-006	        0,0673	       99,7189	
	Prin18	 1,399429E-006	        0,0471	       99,7660	
	Prin19	 1,308858E-006	        0,0441	       99,8101	
	Prin20	 1,105659E-006	        0,0372	       99,8473	
	Prin21	 7,701616E-007	        0,0259	       99,8732	
	Prin22	 6,318100E-007	        0,0213	       99,8945	
	Prin23	 4,792463E-007	        0,0161	       99,9106	
	Prin24	 4,726260E-007	        0,0159	       99,9265	
	Prin25	 3,955960E-007	        0,0133	       99,9398	
	Prin26	 2,434045E-007	        0,0082	       99,9480	
	Prin27	 2,260290E-007	        0,0076	       99,9556	
	Prin28	 2,008605E-007	        0,0068	       99,9624	
	Prin29	 1,602639E-007	        0,0054	       99,9678	
	Prin30	 1,473507E-007	        0,0050	       99,9728	
	Prin31	 1,392555E-007	        0,0047	       99,9774	
	Prin32	 1,080775E-007	        0,0036	       99,9811	
	Prin33	 8,360228E-008	        0,0028	       99,9839	
	Prin34	 7,593700E-008	        0,0026	       99,9865	
	Prin35	 6,074396E-008	        0,0020	       99,9885	
	Prin36	 5,545123E-008	        0,0019	       99,9904	
	Prin37	 5,125014E-008	        0,0017	       99,9921	
	Prin38	 4,604736E-008	        0,0016	       99,9936	
	Prin39	 3,830106E-008	        0,0013	       99,9949	
	Prin40	 2,758939E-008	        0,0009	       99,9959	
	Prin41	 2,146982E-008	        0,0007	       99,9966	
	Prin42	 1,871427E-008	        0,0006	       99,9972	
	Prin43	 1,672371E-008	        0,0006	       99,9978	
	Prin44	 1,285185E-008	        0,0004	       99,9982	
	Prin45	 1,205546E-008	        0,0004	       99,9986	
	Prin46	 8,971613E-009	        0,0003	       99,9989	
	Prin47	 8,061555E-009	        0,0003	       99,9992	
	Prin48	 5,252734E-009	        0,0002	       99,9994	
	Prin49	 3,829957E-009	        0,0001	       99,9995	
	Prin50	 3,322687E-009	        0,0001	       99,9996	
	Prin51	 3,083952E-009	        0,0001	       99,9997	
	Prin52	 2,586609E-009	        0,0001	       99,9998	
	Prin53	 2,115647E-009	        0,0001	       99,9999	
	Prin54	 1,700607E-009	        0,0001	       99,9999	
	Prin55	 9,890116E-010	        0,0000	      100,0000	
	Prin56	 7,302134E-010	        0,0000	      100,0000	
	Prin57	 4,383822E-010	        0,0000	      100,0000	

	Total Variance :	2,970352E-003
