# Supplementary material for: The Morphological Diversity of Dragon Lacewing Larvae (Nevrorthidae, Neuroptera) Changed More over Geological Time Scales Than Anticipated
Source: Insects. 2023 Sep 6;14(9):749. doi: 10.3390/insects14090749 (PMC10649721; doi:10.3390/insects14090749)
Supplement: Supplementary file 1 [file insects-14-00749-s001.zip › Supplement Mengel/S5.txt]

[Analysis Information]

Results File : C:\Users\User\Documents\Simon\Uni\LMU\Master\Masterarbeit\Nevrothidae\aktuelle_Outlines\Analyse\03\Head.pcr
Analyzed NEF File : C:\Users\User\Documents\Simon\Uni\LMU\Master\Masterarbeit\Nevrothidae\aktuelle_Outlines\Analyse\03\Head.nef
Title of NEF File Data : 
Analyzed Date : Wed Mar 15 11:26:28 2023
Method of Analysis : Covariance
Number of Data : 71
Number of Harmonics : 20
Number of Analyzed Harmonics : 20
Constant Coefficient(s) : a1 b1 c1 
Number of Principal Components : 57
( = Number of Analyzed Coefficients (NAC) )
Number of Effective Principal Components : 7
( = Number of Principal Components whose proportion is larger than 1 / NAC )
Analyzed Coefficients : a2 b2 c2 a3 b3 c3 a4 b4 c4 a5 b5 c5 a6 b6 c6 a7 b7 c7 a8 b8 c8 a9 b9 c9 a10 b10 c10 a11 b11 c11 a12 b12 c12 a13 b13 c13 a14 b14 c14 a15 b15 c15 a16 b16 c16 a17 b17 c17 a18 b18 c18 a19 b19 c19 a20 b20 c20 

[Mean of Coefficients]

		a             	b             	c             	d             
	1	 1,000000E+000	 4,230297E-018	-8,145735E-018	 4,027015E-001
	2	-1,509105E-002	 3,765075E-002	 7,568067E-002	-2,271915E-002
	3	 5,580493E-002	 1,580965E-002	 1,446838E-002	 5,351814E-002
	4	-2,385732E-003	 3,240886E-002	 1,427202E-002	-1,746116E-002
	5	 7,429495E-003	 1,311431E-002	 3,388521E-003	 1,029534E-002
	6	 2,579310E-003	 1,712954E-002	-4,029451E-003	-7,659428E-003
	7	-4,255972E-005	 7,324335E-003	-1,838816E-004	 3,465642E-003
	8	 1,988088E-003	 6,657264E-003	-5,203423E-003	-1,067813E-003
	9	-2,582539E-003	 3,583273E-003	 5,748089E-004	 1,280814E-003
	10	-2,677282E-004	 2,009100E-003	-2,868967E-003	 2,645289E-004
	11	-2,923504E-003	 2,439190E-003	 3,654257E-004	-4,850021E-004
	12	-1,075594E-003	 4,011141E-004	-1,476111E-003	 2,144116E-004
	13	-1,958743E-003	 1,497014E-003	-2,619562E-004	-9,283501E-004
	14	-1,084962E-003	-3,490079E-004	-5,734464E-004	 2,658041E-004
	15	-1,142959E-003	 5,993074E-004	-2,701932E-004	-7,285163E-004
	16	-9,575483E-004	-5,726603E-004	-1,325393E-006	 1,905318E-004
	17	-6,594403E-004	 1,665156E-004	-1,017775E-004	-5,082392E-004
	18	-7,392395E-004	-5,037012E-004	 2,130154E-004	 2,342759E-005
	19	-2,896590E-004	-7,150204E-005	-1,798255E-004	-3,376542E-004
	20	-5,528189E-004	-4,114422E-004	 2,334243E-004	 1,851535E-005

[Std of Coefficients]

		a             	b             	c             	d             
	1	Constant      	Constant      	Constant      	 9,350973E-002
	2	 1,860879E-002	 2,006520E-002	 2,487393E-002	 3,379895E-002
	3	 2,371891E-002	 1,603490E-002	 1,571856E-002	 2,437192E-002
	4	 1,358888E-002	 1,869530E-002	 1,349369E-002	 1,814248E-002
	5	 1,574590E-002	 1,140943E-002	 8,270082E-003	 1,124860E-002
	6	 8,513158E-003	 1,066057E-002	 6,831265E-003	 7,747724E-003
	7	 8,208779E-003	 6,158264E-003	 4,135522E-003	 6,677344E-003
	8	 4,907192E-003	 5,065557E-003	 4,316855E-003	 3,832808E-003
	9	 4,161756E-003	 3,830954E-003	 3,122451E-003	 4,031245E-003
	10	 2,924282E-003	 3,741045E-003	 2,380921E-003	 2,712378E-003
	11	 3,078954E-003	 2,992875E-003	 2,414538E-003	 2,567570E-003
	12	 2,471625E-003	 2,747551E-003	 1,797974E-003	 2,078599E-003
	13	 2,190238E-003	 2,416321E-003	 1,649770E-003	 1,690057E-003
	14	 2,041923E-003	 1,908976E-003	 1,546936E-003	 1,463528E-003
	15	 1,775840E-003	 1,826415E-003	 1,236982E-003	 1,188775E-003
	16	 1,413578E-003	 1,604630E-003	 1,182288E-003	 1,205582E-003
	17	 1,593206E-003	 1,232454E-003	 9,350598E-004	 9,966914E-004
	18	 1,185782E-003	 1,061720E-003	 1,001886E-003	 9,140174E-004
	19	 1,178005E-003	 9,983012E-004	 7,064834E-004	 9,103463E-004
	20	 1,029748E-003	 8,054376E-004	 7,746557E-004	 7,098408E-004

[Eigenvalue and Proportion]

		Eigenvalue	Proportion(%)	Cumulative(%)	> 1/57
	Prin1	 1,662607E-003	       39,7463	       39,7463	*
	Prin2	 9,153499E-004	       21,8823	       61,6286	*
	Prin3	 4,609282E-004	       11,0189	       72,6475	*
	Prin4	 4,165435E-004	        9,9579	       82,6054	*
	Prin5	 2,513971E-004	        6,0099	       88,6153	*
	Prin6	 1,197068E-004	        2,8617	       91,4770	*
	Prin7	 8,348120E-005	        1,9957	       93,4727	*
	Prin8	 6,265610E-005	        1,4979	       94,9706	
	Prin9	 3,806465E-005	        0,9100	       95,8806	
	Prin10	 3,561556E-005	        0,8514	       96,7320	
	Prin11	 2,330698E-005	        0,5572	       97,2892	
	Prin12	 2,082220E-005	        0,4978	       97,7869	
	Prin13	 1,846258E-005	        0,4414	       98,2283	
	Prin14	 1,692373E-005	        0,4046	       98,6329	
	Prin15	 1,167414E-005	        0,2791	       98,9120	
	Prin16	 1,126897E-005	        0,2694	       99,1814	
	Prin17	 6,280390E-006	        0,1501	       99,3315	
	Prin18	 5,616344E-006	        0,1343	       99,4658	
	Prin19	 4,142729E-006	        0,0990	       99,5648	
	Prin20	 3,328268E-006	        0,0796	       99,6444	
	Prin21	 2,934441E-006	        0,0702	       99,7145	
	Prin22	 2,346078E-006	        0,0561	       99,7706	
	Prin23	 1,797701E-006	        0,0430	       99,8136	
	Prin24	 1,511986E-006	        0,0361	       99,8497	
	Prin25	 1,187889E-006	        0,0284	       99,8781	
	Prin26	 1,089214E-006	        0,0260	       99,9042	
	Prin27	 8,198341E-007	        0,0196	       99,9238	
	Prin28	 7,183802E-007	        0,0172	       99,9409	
	Prin29	 4,510559E-007	        0,0108	       99,9517	
	Prin30	 4,088298E-007	        0,0098	       99,9615	
	Prin31	 3,676915E-007	        0,0088	       99,9703	
	Prin32	 2,447090E-007	        0,0059	       99,9761	
	Prin33	 2,198951E-007	        0,0053	       99,9814	
	Prin34	 1,571873E-007	        0,0038	       99,9851	
	Prin35	 1,470533E-007	        0,0035	       99,9887	
	Prin36	 1,162792E-007	        0,0028	       99,9914	
	Prin37	 7,546170E-008	        0,0018	       99,9932	
	Prin38	 7,315400E-008	        0,0017	       99,9950	
	Prin39	 5,320127E-008	        0,0013	       99,9963	
	Prin40	 4,897977E-008	        0,0012	       99,9974	
	Prin41	 2,884553E-008	        0,0007	       99,9981	
	Prin42	 2,410427E-008	        0,0006	       99,9987	
	Prin43	 1,657015E-008	        0,0004	       99,9991	
	Prin44	 1,092860E-008	        0,0003	       99,9994	
	Prin45	 9,116957E-009	        0,0002	       99,9996	
	Prin46	 7,203429E-009	        0,0002	       99,9997	
	Prin47	 5,448807E-009	        0,0001	       99,9999	
	Prin48	 2,845206E-009	        0,0001	       99,9999	
	Prin49	 1,678851E-009	        0,0000	      100,0000	
	Prin50	 4,757042E-010	        0,0000	      100,0000	
	Prin51	 5,897140E-011	        0,0000	      100,0000	
	Prin52	 1,688667E-012	        0,0000	      100,0000	
	Prin53	 1,188752E-013	        0,0000	      100,0000	
	Prin54	 3,308988E-015	        0,0000	      100,0000	
	Prin55	 8,744308E-017	        0,0000	      100,0000	
	Prin56	 6,789881E-019	        0,0000	      100,0000	
	Prin57	 1,444299E-020	        0,0000	      100,0000	

	Total Variance :	4,183053E-003
