# Supplementary material for: The Morphological Diversity of Dragon Lacewing Larvae (Nevrorthidae, Neuroptera) Changed More over Geological Time Scales Than Anticipated
Source: Insects. 2023 Sep 6;14(9):749. doi: 10.3390/insects14090749 (PMC10649721; doi:10.3390/insects14090749)
Supplement: Supplementary file 1 [file insects-14-00749-s001.zip › Supplement Mengel/S7.txt]

[Analysis Information]

Results File : C:\Users\User\Documents\Simon\Uni\LMU\Master\Masterarbeit\Nevrothidae\aktuelle_Outlines\Analyse\04\body w stylet.pcr
Analyzed NEF File : C:\Users\User\Documents\Simon\Uni\LMU\Master\Masterarbeit\Nevrothidae\aktuelle_Outlines\Analyse\04\body w stylet.nef
Title of NEF File Data : 
Analyzed Date : Wed Mar 15 11:45:27 2023
Method of Analysis : Covariance
Number of Data : 38
Number of Harmonics : 20
Number of Analyzed Harmonics : 20
Constant Coefficient(s) : a1 b1 c1 
Number of Principal Components : 57
( = Number of Analyzed Coefficients (NAC) )
Number of Effective Principal Components : 7
( = Number of Principal Components whose proportion is larger than 1 / NAC )
Analyzed Coefficients : a2 b2 c2 a3 b3 c3 a4 b4 c4 a5 b5 c5 a6 b6 c6 a7 b7 c7 a8 b8 c8 a9 b9 c9 a10 b10 c10 a11 b11 c11 a12 b12 c12 a13 b13 c13 a14 b14 c14 a15 b15 c15 a16 b16 c16 a17 b17 c17 a18 b18 c18 a19 b19 c19 a20 b20 c20 

[Mean of Coefficients]

		a             	b             	c             	d             
	1	 1,000000E+000	 1,211609E-018	-1,170666E-018	 6,478830E-002
	2	-3,741942E-003	 3,947589E-002	 5,886791E-003	-6,824129E-003
	3	 1,042572E-001	-6,032042E-003	-7,286411E-003	 8,659159E-003
	4	-1,495046E-003	 1,515017E-002	-6,483226E-004	-3,283977E-003
	5	 3,534883E-002	-6,257421E-003	-2,710858E-003	 3,260545E-003
	6	 4,359207E-004	 8,796441E-003	 1,481157E-004	-2,304681E-003
	7	 1,733398E-002	-4,027355E-003	-9,567482E-004	 2,507325E-003
	8	 1,499790E-003	 6,620450E-003	 6,599984E-004	-1,617060E-005
	9	 9,695537E-003	-2,893864E-003	 9,525262E-004	 2,550613E-003
	10	 1,372497E-003	 4,623368E-003	 1,283198E-003	-4,568745E-004
	11	 5,455515E-003	-2,735042E-003	 9,357943E-004	 1,134991E-003
	12	 1,138620E-003	 3,106913E-003	 1,091253E-003	-9,832838E-004
	13	 3,363519E-003	-2,150373E-003	 6,063384E-004	 5,303392E-006
	14	 1,622971E-003	 2,620380E-003	 4,479626E-004	-4,546486E-004
	15	 2,542364E-003	-1,497860E-003	 1,158045E-003	 5,751874E-004
	16	 1,510712E-003	 2,314026E-003	 1,049093E-003	-3,997568E-004
	17	 1,380358E-003	-5,004611E-004	 7,301487E-004	 3,781845E-005
	18	 1,353925E-003	 2,425935E-003	 3,510256E-005	 3,129925E-004
	19	 7,725252E-004	-2,356450E-004	 7,941048E-004	 8,133816E-004
	20	 9,085915E-004	 1,828904E-003	 2,599229E-004	 2,498693E-004

[Std of Coefficients]

		a             	b             	c             	d             
	1	Constant      	Constant      	Constant      	 2,584655E-002
	2	 9,919233E-003	 1,463541E-002	 1,015051E-002	 6,125372E-003
	3	 5,370773E-003	 9,028251E-003	 5,168765E-003	 6,313503E-003
	4	 3,857026E-003	 1,051876E-002	 3,114680E-003	 4,085719E-003
	5	 2,776152E-003	 7,581574E-003	 5,751104E-003	 3,609486E-003
	6	 2,959154E-003	 5,530073E-003	 4,187908E-003	 5,483382E-003
	7	 3,284045E-003	 3,251349E-003	 3,577498E-003	 2,734994E-003
	8	 2,328390E-003	 3,525491E-003	 3,147083E-003	 2,617957E-003
	9	 1,838208E-003	 2,155489E-003	 2,392967E-003	 2,686463E-003
	10	 2,278217E-003	 2,449354E-003	 1,480017E-003	 2,261431E-003
	11	 2,154370E-003	 1,757895E-003	 1,770940E-003	 2,801548E-003
	12	 1,947961E-003	 2,248265E-003	 1,780340E-003	 1,314636E-003
	13	 1,855925E-003	 1,830198E-003	 1,080623E-003	 1,340755E-003
	14	 1,064820E-003	 1,968480E-003	 1,855508E-003	 1,735732E-003
	15	 1,646567E-003	 1,185472E-003	 1,373799E-003	 2,165829E-003
	16	 1,063242E-003	 1,307127E-003	 1,400066E-003	 1,258046E-003
	17	 1,347079E-003	 9,552848E-004	 1,352759E-003	 1,240226E-003
	18	 9,316649E-004	 1,014401E-003	 1,139524E-003	 9,615781E-004
	19	 1,108399E-003	 8,378221E-004	 1,052330E-003	 1,178292E-003
	20	 1,111265E-003	 7,731579E-004	 1,187762E-003	 1,202742E-003

[Eigenvalue and Proportion]

		Eigenvalue	Proportion(%)	Cumulative(%)	> 1/57
	Prin1	 5,693644E-004	       57,1519	       57,1519	*
	Prin2	 1,693972E-004	       17,0038	       74,1558	*
	Prin3	 6,485115E-005	        6,5097	       80,6654	*
	Prin4	 5,775658E-005	        5,7975	       86,4630	*
	Prin5	 3,383943E-005	        3,3968	       89,8597	*
	Prin6	 2,428718E-005	        2,4379	       92,2976	*
	Prin7	 1,891042E-005	        1,8982	       94,1958	*
	Prin8	 1,253342E-005	        1,2581	       95,4539	
	Prin9	 8,385023E-006	        0,8417	       96,2956	
	Prin10	 7,442110E-006	        0,7470	       97,0426	
	Prin11	 6,105091E-006	        0,6128	       97,6554	
	Prin12	 4,292769E-006	        0,4309	       98,0863	
	Prin13	 3,617097E-006	        0,3631	       98,4494	
	Prin14	 2,249684E-006	        0,2258	       98,6752	
	Prin15	 2,072157E-006	        0,2080	       98,8832	
	Prin16	 1,583277E-006	        0,1589	       99,0422	
	Prin17	 1,531711E-006	        0,1538	       99,1959	
	Prin18	 1,395687E-006	        0,1401	       99,3360	
	Prin19	 1,215445E-006	        0,1220	       99,4580	
	Prin20	 1,009161E-006	        0,1013	       99,5593	
	Prin21	 7,386580E-007	        0,0741	       99,6335	
	Prin22	 6,597880E-007	        0,0662	       99,6997	
	Prin23	 4,764923E-007	        0,0478	       99,7475	
	Prin24	 4,470252E-007	        0,0449	       99,7924	
	Prin25	 3,797733E-007	        0,0381	       99,8305	
	Prin26	 3,512662E-007	        0,0353	       99,8658	
	Prin27	 3,144207E-007	        0,0316	       99,8973	
	Prin28	 2,608319E-007	        0,0262	       99,9235	
	Prin29	 2,299694E-007	        0,0231	       99,9466	
	Prin30	 1,550862E-007	        0,0156	       99,9622	
	Prin31	 1,239316E-007	        0,0124	       99,9746	
	Prin32	 7,933103E-008	        0,0080	       99,9826	
	Prin33	 7,413339E-008	        0,0074	       99,9900	
	Prin34	 4,666134E-008	        0,0047	       99,9947	
	Prin35	 2,980287E-008	        0,0030	       99,9977	
	Prin36	 1,900175E-008	        0,0019	       99,9996	
	Prin37	 4,133189E-009	        0,0004	      100,0000	
	Prin38	 2,120506E-019	        0,0000	      100,0000	
	Prin39	 1,579919E-019	        0,0000	      100,0000	
	Prin40	 3,316401E-020	        0,0000	      100,0000	
	Prin41	 1,458349E-020	        0,0000	      100,0000	
	Prin42	 7,952401E-021	        0,0000	      100,0000	
	Prin43	 5,620594E-021	        0,0000	      100,0000	
	Prin44	 4,035146E-021	        0,0000	      100,0000	
	Prin45	 1,723588E-021	        0,0000	      100,0000	
	Prin46	 1,578890E-021	        0,0000	      100,0000	
	Prin47	 5,518426E-022	        0,0000	      100,0000	
	Prin48	-2,877132E-022	        0,0000	      100,0000	
	Prin49	-4,281779E-022	        0,0000	      100,0000	
	Prin50	-1,496448E-021	        0,0000	      100,0000	
	Prin51	-2,117518E-021	        0,0000	      100,0000	
	Prin52	-2,814743E-021	        0,0000	      100,0000	
	Prin53	-8,487212E-021	        0,0000	      100,0000	
	Prin54	-1,530728E-020	        0,0000	      100,0000	
	Prin55	-3,087535E-020	        0,0000	      100,0000	
	Prin56	-3,743218E-020	        0,0000	      100,0000	
	Prin57	-4,620176E-019	        0,0000	      100,0000	

	Total Variance :	9,962293E-004
