# Supplementary material for: The Morphological Diversity of Dragon Lacewing Larvae (Nevrorthidae, Neuroptera) Changed More over Geological Time Scales Than Anticipated
Source: Insects. 2023 Sep 6;14(9):749. doi: 10.3390/insects14090749 (PMC10649721; doi:10.3390/insects14090749)
Supplement: Supplementary file 1 [file insects-14-00749-s001.zip › Supplement Mengel/S9.txt]

[Analysis Information]

Results File : C:\Users\User\Documents\Simon\Uni\LMU\Master\Masterarbeit\Nevrothidae\aktuelle_Outlines\Analyse\05\body wo stylet.pcr
Analyzed NEF File : C:\Users\User\Documents\Simon\Uni\LMU\Master\Masterarbeit\Nevrothidae\aktuelle_Outlines\Analyse\05\body wo stylet.nef
Title of NEF File Data : 
Analyzed Date : Wed Mar 15 11:54:25 2023
Method of Analysis : Covariance
Number of Data : 42
Number of Harmonics : 20
Number of Analyzed Harmonics : 20
Constant Coefficient(s) : a1 b1 c1 
Number of Principal Components : 57
( = Number of Analyzed Coefficients (NAC) )
Number of Effective Principal Components : 7
( = Number of Principal Components whose proportion is larger than 1 / NAC )
Analyzed Coefficients : a2 b2 c2 a3 b3 c3 a4 b4 c4 a5 b5 c5 a6 b6 c6 a7 b7 c7 a8 b8 c8 a9 b9 c9 a10 b10 c10 a11 b11 c11 a12 b12 c12 a13 b13 c13 a14 b14 c14 a15 b15 c15 a16 b16 c16 a17 b17 c17 a18 b18 c18 a19 b19 c19 a20 b20 c20 

[Mean of Coefficients]

		a             	b             	c             	d             
	1	 1,000000E+000	-1,041775E-018	 2,050767E-017	 8,350777E-002
	2	 6,682257E-004	 4,523846E-002	 1,262456E-002	 1,684195E-004
	3	 1,054763E-001	-1,416954E-003	-3,718778E-003	 1,569547E-002
	4	-6,364849E-004	 2,198409E-002	 6,829721E-004	 1,425963E-003
	5	 3,433697E-002	-8,969557E-004	-3,202325E-003	 9,086765E-003
	6	-6,100025E-004	 1,358187E-002	-7,605867E-004	 2,205752E-003
	7	 1,466785E-002	-8,846072E-004	-1,689794E-003	 5,981162E-003
	8	-6,285027E-004	 9,344042E-003	-1,219705E-003	 1,454862E-003
	9	 6,720516E-003	-9,188007E-004	-1,326310E-003	 4,407263E-003
	10	-8,042455E-004	 6,838956E-003	-7,800944E-004	 9,507795E-004
	11	 3,025514E-003	-5,600968E-004	-1,505503E-003	 2,383214E-003
	12	-4,792258E-004	 5,065616E-003	-1,773270E-003	 1,306798E-003
	13	 1,126612E-003	-5,672932E-004	-9,596444E-004	 2,613863E-003
	14	-3,118097E-004	 3,773830E-003	-7,926002E-004	 1,355858E-003
	15	 1,827942E-004	-5,386877E-004	-2,060335E-004	 1,527746E-003
	16	-1,264463E-004	 2,721561E-003	-7,290002E-004	 8,577938E-004
	17	-3,126228E-004	-5,763262E-004	 1,228348E-004	 9,794260E-004
	18	-5,135699E-005	 1,851396E-003	-5,855179E-004	 2,494061E-004
	19	-6,866880E-004	-5,321030E-004	-1,155036E-004	 4,547212E-004
	20	 4,139819E-005	 1,401449E-003	-7,757932E-004	 1,690878E-004

[Std of Coefficients]

		a             	b             	c             	d             
	1	Constant      	Constant      	Constant      	 4,786087E-002
	2	 6,626040E-003	 1,269737E-002	 1,027665E-002	 1,104111E-002
	3	 5,015326E-003	 4,179478E-003	 5,928052E-003	 1,348698E-002
	4	 3,716135E-003	 5,717859E-003	 5,274336E-003	 6,657418E-003
	5	 3,315501E-003	 3,044217E-003	 4,225907E-003	 9,723217E-003
	6	 2,538958E-003	 3,405021E-003	 3,696513E-003	 4,454712E-003
	7	 3,204629E-003	 2,060229E-003	 3,672249E-003	 4,907741E-003
	8	 1,945966E-003	 2,220907E-003	 2,048614E-003	 2,707158E-003
	9	 2,826264E-003	 1,622558E-003	 2,335652E-003	 2,417814E-003
	10	 1,747482E-003	 1,708214E-003	 1,846401E-003	 2,067858E-003
	11	 2,636911E-003	 1,168020E-003	 2,079733E-003	 2,020941E-003
	12	 1,245739E-003	 1,342398E-003	 2,235281E-003	 1,861234E-003
	13	 2,212372E-003	 1,159263E-003	 1,862714E-003	 1,811597E-003
	14	 1,077388E-003	 1,285539E-003	 1,616914E-003	 1,472587E-003
	15	 1,720747E-003	 1,087366E-003	 1,477473E-003	 1,412301E-003
	16	 1,033191E-003	 1,179983E-003	 1,521486E-003	 1,460309E-003
	17	 1,385199E-003	 9,906711E-004	 1,272066E-003	 1,150970E-003
	18	 8,247817E-004	 1,149571E-003	 1,047589E-003	 1,147689E-003
	19	 1,048929E-003	 8,689490E-004	 1,004646E-003	 1,036889E-003
	20	 6,037672E-004	 1,139752E-003	 1,131772E-003	 9,700791E-004

[Eigenvalue and Proportion]

		Eigenvalue	Proportion(%)	Cumulative(%)	> 1/57
	Prin1	 2,345382E-004	       35,5536	       35,5536	*
	Prin2	 1,592094E-004	       24,1345	       59,6881	*
	Prin3	 8,768887E-005	       13,2927	       72,9809	*
	Prin4	 6,305061E-005	        9,5578	       82,5387	*
	Prin5	 2,235185E-005	        3,3883	       85,9270	*
	Prin6	 2,049971E-005	        3,1075	       89,0346	*
	Prin7	 1,391512E-005	        2,1094	       91,1440	*
	Prin8	 1,120077E-005	        1,6979	       92,8419	
	Prin9	 7,593610E-006	        1,1511	       93,9930	
	Prin10	 7,492016E-006	        1,1357	       95,1287	
	Prin11	 5,820063E-006	        0,8823	       96,0110	
	Prin12	 4,964521E-006	        0,7526	       96,7636	
	Prin13	 4,287224E-006	        0,6499	       97,4135	
	Prin14	 2,803819E-006	        0,4250	       97,8385	
	Prin15	 2,098041E-006	        0,3180	       98,1565	
	Prin16	 1,959644E-006	        0,2971	       98,4536	
	Prin17	 1,550213E-006	        0,2350	       98,6886	
	Prin18	 1,408881E-006	        0,2136	       98,9022	
	Prin19	 1,141667E-006	        0,1731	       99,0752	
	Prin20	 1,117025E-006	        0,1693	       99,2446	
	Prin21	 9,115042E-007	        0,1382	       99,3827	
	Prin22	 7,687709E-007	        0,1165	       99,4993	
	Prin23	 6,841438E-007	        0,1037	       99,6030	
	Prin24	 5,331290E-007	        0,0808	       99,6838	
	Prin25	 4,301465E-007	        0,0652	       99,7490	
	Prin26	 4,114419E-007	        0,0624	       99,8114	
	Prin27	 2,631932E-007	        0,0399	       99,8513	
	Prin28	 2,242212E-007	        0,0340	       99,8853	
	Prin29	 1,618403E-007	        0,0245	       99,9098	
	Prin30	 1,437104E-007	        0,0218	       99,9316	
	Prin31	 1,089308E-007	        0,0165	       99,9481	
	Prin32	 1,011594E-007	        0,0153	       99,9634	
	Prin33	 6,734878E-008	        0,0102	       99,9736	
	Prin34	 5,545635E-008	        0,0084	       99,9820	
	Prin35	 4,419155E-008	        0,0067	       99,9887	
	Prin36	 3,328716E-008	        0,0050	       99,9938	
	Prin37	 2,263406E-008	        0,0034	       99,9972	
	Prin38	 9,743590E-009	        0,0015	       99,9987	
	Prin39	 6,135626E-009	        0,0009	       99,9996	
	Prin40	 1,709555E-009	        0,0003	       99,9999	
	Prin41	 7,129800E-010	        0,0001	      100,0000	
	Prin42	 2,530907E-019	        0,0000	      100,0000	
	Prin43	 2,047250E-020	        0,0000	      100,0000	
	Prin44	 1,075990E-020	        0,0000	      100,0000	
	Prin45	 4,071841E-021	        0,0000	      100,0000	
	Prin46	 2,695437E-021	        0,0000	      100,0000	
	Prin47	 1,128297E-021	        0,0000	      100,0000	
	Prin48	 8,536011E-022	        0,0000	      100,0000	
	Prin49	 6,689220E-022	        0,0000	      100,0000	
	Prin50	 3,555947E-023	        0,0000	      100,0000	
	Prin51	-5,780234E-022	        0,0000	      100,0000	
	Prin52	-6,443100E-022	        0,0000	      100,0000	
	Prin53	-3,063412E-021	        0,0000	      100,0000	
	Prin54	-5,252502E-021	        0,0000	      100,0000	
	Prin55	-8,987564E-021	        0,0000	      100,0000	
	Prin56	-1,009702E-019	        0,0000	      100,0000	
	Prin57	-4,679262E-019	        0,0000	      100,0000	

	Total Variance :	6,596747E-004
